# Supplementary material for: Heterotopic Cesarean Scar Pregnancy: A Systematic Review of Diagnosis, Management and Prognosis
Source: Diagnostics (Basel). 2025 Sep 18;15(18):2373. doi: 10.3390/diagnostics15182373 (PMC12468486; doi:10.3390/diagnostics15182373)
Supplement: Supplementary file 1 [file diagnostics-15-02373-s001.zip]

Archive with 3 entries (3 files):
- diagnostics-3859521-Supplementary Material 1 - PRISMA 2020 checklist.pdf
- diagnostics-3859521-Supplementary Material 2 - PRISMA 2020 flow diagram.pdf
- diagnostics-3859521-Table 1-1.xlsx
