# Supplementary material for: Heterotopic Cesarean Scar Pregnancy: A Systematic Review of Diagnosis, Management and Prognosis
Source: Diagnostics (Basel). 2025 Sep 18;15(18):2373. doi: 10.3390/diagnostics15182373 (PMC12468486; doi:10.3390/diagnostics15182373)
Supplement: Supplementary file 1 [file diagnostics-15-02373-s001.zip › diagnostics-3859521-Table 1-1.xlsx]

## Sheet: Sheet1
First Author	Year	Study Design	Maternal Age (years)	Conception Method	Gestational Age at Diagnosis	Management Strategy	Pregnancy Outcome
Litwicka K et al [13]	2011	CASE REPORT	31	ART/IVF	7W/TVUS	Selective embryo reduction by ultrasound-guide KCl directed injection.	At 36 weeks, massive hemorrhage with placental detachment required emergency caesarean section, delivering a 1900 g male.
Z. Laing-Aiken et al. [22]	2020	CASE REPORT	38	Spontaneous	9W/TVUS	Ultrasound-guided suction curettage with Foley catheter tamponade failed to control bleeding, necessitating laparotomy and bilateral uterine ART/IVFery ligation, which successfully reduced hemorrhage.	At 28+1 weeks, emergency caesarean was performed after preterm membrane rupture, delivering a 1200 g male who died on day 3 from extreme prematurity, RDS, and severe intraventricular haemorrhage.
Wang Chin-Jung et al. [23]	2010	CASE REPORT	31	ART/IVF	7W/TVUS	Hysteroscopic management	A healthy male baby, weighed 3,250 g, was delivered by cesarean section.
Olga Vikhareva et al [24]	2018	CASE REPORT	27	Spontaneous	13W /TVUS	Expectant management	A healthy male neonate weighing 2985 g was delivered, at 37 week
WANG CN et al [11]	2007	CASE REPORT	38	ART/IVF	7W/TVUS	Selective embryo reduction by ultrasound-guide KCl directed injection.	35-36 WEEKS 1,820 g, by cesarean section due to preterm labor
WANG F et al [17]	2023	CASE REPORT	35	Spontaneous	10W/TVUS	Uterine artery embolization AND HYSTERECTOMY	The patient recovered well and was discharged on postoperative day 3
H. F. Yazicioglu et al. [25]	2004	CASE REPORT	23	Spontaneous	6W/TVUS	Selective embryo reduction by ultrasound-guide KCl directed injection.	30-31 wwks baby weighing 1530 g
Yu H et al [2]	2016	CASE REPORT	33	ART/IVF	12W/TVUS	Selective embryo reduction by ultrasound-guide KCl directed injection.	At 37 + 6 weeks of gestation the baby was delivered by elective cesarean section. A healthy male baby weighing 2890 gm was delivered
Aldrich et al [26]	2024	CASE REPORT	30	Spontaneous	6W/TVUS	Suction dilation and curettage with concurrent laparoscopic bilateral salpingectomy without complications.	she recovered well and was discharged home in stable condition the day of surgery.
Salomon et al [27]	2003	CASE REPORT	NA	ART/IVF	9W/TVUS	Selective embryo reduction by ultrasound-guide KCl directed injection.	Caesarean section at 36 GW, live female, 2800 g,
Debra Paoletti et al [1]	2011	CASE REPORT	32	Spontaneous	5W/TVUS	Selective embryo reduction by ultrasound-guide KCl directed injection.	N A
R. Armbrust et al [28]	2015	CASE REPORT	36	ART/IVF	7W/TVUS	The scar pregnancy was surgically excised via laparotomy.	At 37+0 weeks, an uncomplicated repeat Caesarean delivered a 2895 g infant.
DEMIREL LC et al [9]	2007	CASE REPORT	34	Spontaneous	6W/TVUS	Laparoscopic removal of heterotopic cesarean scar pregnancy.	Live birth by cesarean delivery at 38 weeks’ gestation.
Chen ZY et al [29]	2021	CASE REPORT	34	Spontaneous	8W/TVUS	Selective embryo aspiration followed by vacuum suction and curettage to terminate the ectopic pregnancy	Cesarean section was performed at 34+6 wk of gestation because of preterm membrane rupture. A healthy male baby weighing 2750 g was delivered.
Piotr Czuczwar et al [5]	2016	CASE REPORT	33	Spontaneous	6W/TVUS	Selective embryo termination was performed by ultrasound-guided KCl	The patient delivered a 3060g healthy male infant by elective Caesarean section at 37 weeks of gestation.
Hsieh BC et al.[30]	2004	CASE REPORT	38	ART/IVF	6W/TVUS	Selective embryo reduction by ultrasound-guide KCl directed injection.	Caesarean section at 32 GW
Dueñas-Garcia et al. [31]	2011	CASE REPORT	NA	Spontaneous	5W/TVUS, MRI	MTX + leucovorin (used for abortion)	NA
Gupta et al. [32]	2010	CASE REPORT	37	ART/IVF	6W/TVUS	Selective embryo reduction by ultrasound-guide KCl directed injection.	Termination at 12 GW due to trisomy 13
Tymon-Rosario J. et al. [33]	2018	CASE REPORT	40	NA	12 W/TVUS	Selective embryo reduction by ultrasound-guide KCl directed injection.	Complicated by septic abortion and hysterectomy. She wasdischarged home with a two-week office follow-up.
Kim H et al [34]	2022	CASE REPORT	36	ART/IVF	6 W/TVUS	Selective embryo reduction by ultrasound-guide KCl directed injection.	Cesarean section at 37+6 GW
Ouyang Y et al [21]	2021	CASE 1 (from a series of 20 case reports)	-	ART/IVF	6W/TVUS	Abortion (D&C)	NA
Ouyang Y et al [21]	2021	CASE 2 (from a series of 20 case reports)		ART/IVF	6W/TVUS	Selective embryo reduction by ultrasound-guide KCl directed injection.	IUP miscarriage at 14 GW
Ouyang Y et al [21]	2021	CASE 3 (from a series of 20 case reports)		ART/IVF	6W/TVUS	Hysteroscopic excision of the CSP due to placenta accreta at 8 GW	NA
Ouyang Y et al [21]	2021	CASE 4 (from a series of 20 case reports)		ART/IVF	6W/TVUS	HIFU/7	Miscarriage of IUP at 7 GW
Ouyang Y et al [21]	2021	CASE 5 (from a series of 20 case reports)		ART/IVF	5W/TVUS	Abortion (D&C and UAE at 13 GW)	Abortion (D&C and UAE at 13 GW)
Ouyang Y et al [21]	2021	CASE 6 (from a series of 20 case reports)		ART/IVF	6W/TVUS	Expectant management. CSP disappeared at 20 GW	Caesarean section at 29 GW, live female, 1300 g
Ouyang Y et al [21]	2021	CASE 7 (from a series of 20 case reports)		ART/IVF	6W/TVUS	Expectant management	Caesarean section at 40 GW, live two females, 2900 g and 2200 g
Ouyang Y et al [21]	2021	CASE 8 (from a series of 20 case reports)		ART/IVF	5W/TVUS	Expectant management	IUP miscarriage at 20 GW. Caesarean section at 36 GW, live female (CSP), 3000 g
Ouyang Y et al [21]	2021	CASE 9 (from a series of 20 case reports)		ART/IVF	6W/TVUS	Expectant management	Induced abortion at 22 GW
Ouyang Y et al [21]	2021	CASE 10 (from a series of 20 case reports)		ART/IVF	6W/TVUS	Expectant management	CSP miscarriage at 10 GW Caesarean section at 37 GW, live male, 2600 g
Ouyang Y et al [21]	2021	CASE 11 (from a series of 20 case reports)		ART/IVF	6W/TVUS	Expectant management	CSP Disappeared at 22 GW . Caesarean section at 36 GW, live female, 2900 g
Ouyang Y et al [21]	2021	CASE 12 (from a series of 20 case reports)		ART/IVF	6W/TVUS	Expectant management	Caesarean section at 39 GW, live female 3900 g
Ouyang Y et al [21]	2021	CASE 13 (from a series of 20 case reports)		ART/IVF	6W/TVUS	Expectant management	Caesarean section at 24 GW
Ouyang Y et al [21]	2021	CASE 14 (from a series of 20 case reports)		ART/IVF	8W/TVUS	Expectant management	Caesarean section at 39 GW, live singleton, 2900 g
Ouyang Y et al [21]	2021	CASE 15 (from a series of 20 case reports)		ART/IVF	6W/TVUS	Expectant management	Emergency Caesarean section at 35 GW, live male, 2600 g
Ouyang Y et al [21]	2021	CASE 16 (from a series of 20 case reports)		ART/IVF	7W/TVUS	Expectant management	Induced abortion at 24 GW
Ouyang Y et al [21]	2021	CASE 17 (from a series of 20 case reports)		ART/IVF	6W/TVUS	Expectant management	Caesarean section at 39 GW, live male, 3150 g
Ouyang Y et al [21]	2021	CASE 18 (from a series of 20 case reports)		ART/IVF	5W/TVUS	Abortion (D&C and UAE at 7 GW)	NA
Ouyang Y et al [21]	2021	CASE 19 (from a series of 20 case reports)		ART/IVF	4W/TVUS	Expectant management	IUP miscarriage at 13 GW
Ouyang Y et al [21]	2021	CASE 20 (from a series of 20 case reports)		ART/IVF	11W/TVUS	Expectant management	Uterine rupture at 12 GW
